# Supplementary material for: Synovial inflammatory macrophage-derived extracellular vesicles exacerbate cartilage lesions with a FMRP-selectively sorted manner in osteoarthritis
Source: Bone Res. 2026 Feb 17;14:26. doi: 10.1038/s41413-025-00502-4 (PMC12913794; doi:10.1038/s41413-025-00502-4)
Supplement: Supplementary file 1 — Data-Figure 1 [file 41413_2025_502_MOESM1_ESM.xlsx]

## Sheet: Fig.1F
Fig.1F	OARSI grade
sham+PBS-1	0.5	sham+EVsM1-1	8	OA+PBS-1	8.45	OA+EVsM1-1	15.25
sham+PBS-2	0.3	sham+EVsM1-2	7.5	OA+PBS-2	7.25	OA+EVsM1-2	14.5
sham+PBS-3	0.05	sham+EVsM1-3	8.5	OA+PBS-3	6.5	OA+EVsM1-3	17.5
sham+PBS-4	0.5	sham+EVsM1-4	6.5	OA+PBS-4	5.98	OA+EVsM1-4	16.5
sham+PBS-5	0.15	sham+EVsM1-5	5.5	OA+PBS-5	7	OA+EVsM1-5	18.25
sham+PBS-6	0	sham+EVsM1-6	5.85	OA+PBS-6	5.5	OA+EVsM1-6	13.25
sham+PBS-7	0	sham+EVsM1-7	6.25	OA+PBS-7	7.5	OA+EVsM1-7	18.5

## Sheet: Fig.1I
Fig.1I	COL2A1 relative fluorescence intensity (%)
sham+PBS-1	99.9038	sham+EVsM1-1	54.0146	OA+PBS-1	40.0524	OA+EVsM1-1	4.9735
sham+PBS-2	110.033	sham+EVsM1-2	50.9867	OA+PBS-2	31.1835	OA+EVsM1-2	10.8351
sham+PBS-3	90.1096	sham+EVsM1-3	43.229	OA+PBS-3	38.4249	OA+EVsM1-3	0.520483
sham+PBS-4	98.0284	sham+EVsM1-4	35.0087	OA+PBS-4	35.0913	OA+EVsM1-4	7.58831
sham+PBS-5	102.077	sham+EVsM1-5	47.0128	OA+PBS-5	45.4266	OA+EVsM1-5	11.7522
sham+PBS-6	95.0542	sham+EVsM1-6	41.0934	OA+PBS-6	34.009	OA+EVsM1-6	13.9085
sham+PBS-7	105.063	sham+EVsM1-7	35.05	OA+PBS-7	39.8459	OA+EVsM1-7	8.95974

## Sheet: Fig.1J
Fig.1J	MMP13 positive cells (%)
sham+PBS-1	5.09607	sham+EVsM1-1	20.0488	OA+PBS-1	46.785	OA+EVsM1-1	85.1213
sham+PBS-2	8.01105	sham+EVsM1-2	14.791	OA+PBS-2	30.0752	OA+EVsM1-2	76.2134
sham+PBS-3	3.85916	sham+EVsM1-3	11.9794	OA+PBS-3	46.1827	OA+EVsM1-3	80.6067
sham+PBS-4	6.01963	sham+EVsM1-4	17.1394	OA+PBS-4	36.3977	OA+EVsM1-4	76.6408
sham+PBS-5	4.05294	sham+EVsM1-5	15.6516	OA+PBS-5	42.8386	OA+EVsM1-5	83.8976
sham+PBS-6	5.10431	sham+EVsM1-6	12.3484	OA+PBS-6	38.6544	OA+EVsM1-6	77.8787
sham+PBS-7	3.03043	sham+EVsM1-7	14.209	OA+PBS-7	36.0538	OA+EVsM1-7	91.0292
