# Supplementary material for: Synovial inflammatory macrophage-derived extracellular vesicles exacerbate cartilage lesions with a FMRP-selectively sorted manner in osteoarthritis
Source: Bone Res. 2026 Feb 17;14:26. doi: 10.1038/s41413-025-00502-4 (PMC12913794; doi:10.1038/s41413-025-00502-4)
Supplement: Supplementary file 2 — Data-Figure 2 [file 41413_2025_502_MOESM2_ESM.xlsx]

## Sheet: Fig.2F
Fig.2F	OARSI grade
sham-1	0.3	OA+PBS-1	5.5	OA+EVsM1-1	18.25	OA+EVsM1+antagomiR-155-1	15.25	OA+EVsM1+antagomiR-NC-1	20.5
sham-2	0	OA+PBS-2	4.5	OA+EVsM1-2	19.5	OA+EVsM1+antagomiR-155-2	14.5	OA+EVsM1+antagomiR-NC-2	18.5
sham-3	0.35	OA+PBS-3	7.5	OA+EVsM1-3	16.75	OA+EVsM1+antagomiR-155-3	16.25	OA+EVsM1+antagomiR-NC-3	19.25
sham-4	0.2	OA+PBS-4	6.25	OA+EVsM1-4	15.75	OA+EVsM1+antagomiR-155-4	13.5	OA+EVsM1+antagomiR-NC-4	17.5
sham-5	0.55	OA+PBS-5	8	OA+EVsM1-5	16.5	OA+EVsM1+antagomiR-155-5	14.5	OA+EVsM1+antagomiR-NC-5	16.25
sham-6	0.45	OA+PBS-6	7.25	OA+EVsM1-6	17.5	OA+EVsM1+antagomiR-155-6	15.5	OA+EVsM1+antagomiR-NC-6	15.5
sham-7	0.5	OA+PBS-7	6.85	OA+EVsM1-7	20.5	OA+EVsM1+antagomiR-155-7	16.5	OA+EVsM1+antagomiR-NC-7	21.25

## Sheet: Fig.2G
Fig.2G	Autophagic vesicles/ cell
sham-1	9	OA+PBS-1	5	OA+EVsM1-1	1	OA+EVsM1+antagomiR-155-1	4	OA+EVsM1+antagomiR-NC-1	2
sham-2	15	OA+PBS-2	10	OA+EVsM1-2	0	OA+EVsM1+antagomiR-155-2	6	OA+EVsM1+antagomiR-NC-2	0
sham-3	14	OA+PBS-3	6	OA+EVsM1-3	3	OA+EVsM1+antagomiR-155-3	3	OA+EVsM1+antagomiR-NC-3	1
sham-4	12	OA+PBS-4	9	OA+EVsM1-4	5	OA+EVsM1+antagomiR-155-4	7	OA+EVsM1+antagomiR-NC-4	4
sham-5	16	OA+PBS-5	7	OA+EVsM1-5	2	OA+EVsM1+antagomiR-155-5	6	OA+EVsM1+antagomiR-NC-5	3
sham-6	10	OA+PBS-6	8	OA+EVsM1-6	1	OA+EVsM1+antagomiR-155-6	8	OA+EVsM1+antagomiR-NC-6	4
sham-7	15	OA+PBS-7	4	OA+EVsM1-7	4	OA+EVsM1+antagomiR-155-7	4	OA+EVsM1+antagomiR-NC-7	1
