# Supplementary material for: Synovial inflammatory macrophage-derived extracellular vesicles exacerbate cartilage lesions with a FMRP-selectively sorted manner in osteoarthritis
Source: Bone Res. 2026 Feb 17;14:26. doi: 10.1038/s41413-025-00502-4 (PMC12913794; doi:10.1038/s41413-025-00502-4)
Supplement: Supplementary file 3 — Data-Figure 3 [file 41413_2025_502_MOESM3_ESM.xlsx]

## Sheet: FIG.3C
Fig. 3C
	WT 3'UTR
Mimic	1.02093	1.01354	1.02316	1.02719	0.975642	0.939535
Mimic NC	0.525896	0.499122	0.53826	0.53981	0.411804	0.601068
	Mut 3'UTR
Mimic	0.96487	1.07152	0.949961	0.977353	1.01479	1.02151
Mimic NC	0.937809	0.890982	0.909632	0.923989	1.00456	0.952054

## Sheet: FIG.3H
Fig.3H	GSK‑3β positive cells%
sham-1	92.7918	OA+PBS-1	42.2396	OA+EVsM1-1	10.6268	OA+EVsM1+antagomiR-155-1	25.324	OA+EVsM1+antagomiR-NC-1	13.9038
sham-2	93.4908	OA+PBS-2	50.5031	OA+EVsM1-2	6.41877	OA+EVsM1+antagomiR-155-2	29.5723	OA+EVsM1+antagomiR-NC-2	12.1818
sham-3	78.6001	OA+PBS-3	45.8672	OA+EVsM1-3	12.1525	OA+EVsM1+antagomiR-155-3	25.833	OA+EVsM1+antagomiR-NC-3	8.59952
sham-4	85.2969	OA+PBS-4	50.5892	OA+EVsM1-4	7.9445	OA+EVsM1+antagomiR-155-4	22.5186	OA+EVsM1+antagomiR-NC-4	14.3715
sham-5	80.7834	OA+PBS-5	44.6006	OA+EVsM1-5	12.6854	OA+EVsM1+antagomiR-155-5	27.4473	OA+EVsM1+antagomiR-NC-5	18.3088
sham-6	88.4251	OA+PBS-6	58.029	OA+EVsM1-6	13.9598	OA+EVsM1+antagomiR-155-6	15.96	OA+EVsM1+antagomiR-NC-6	14.1951
sham-7	87.3206	OA+PBS-7	49.4949	OA+EVsM1-7	12.2432	OA+EVsM1+antagomiR-155-7	31.6974	OA+EVsM1+antagomiR-NC-7	8.7122

## Sheet: FIG.3I
Fig. 3I	COL2A1 Fluorescence(r.f.u)
	Control	miR-NCKD-EVsM1-sh-NC	miR-155KD-EVsM1-sh-NC	miR-NCKD-EVsM1-sh-GSK‑3β	miR-155KD-EVsM1-sh-GSK‑3β
	100.792	46.9171	68.4143	21.5489	46.3439
	87.2243	41.6555	59.6904	12.3506	39.7059
	96.5964	46.3533	65.4593	15.7095	30.16
	115.388	36.0698	58.516	13.774	34.5054

## Sheet: FIG.3J
Fig. 3J	MMP13 Fluorescence(r.f.u)
	Control	miR-NCKD-EVsM1-sh-NC	miR-155KD-EVsM1-sh-NC	miR-NCKD-EVsM1-sh-GSK‑3β	miR-155KD-EVsM1-sh-GSK‑3β
	0.765405	5.36175	2.35159	8.32096	7.1361
	1.0947	4.43758	2.29915	9.09813	5.60235
	0.659561	4.1818	1.87872	9.58569	6.05513
	1.48034	5.60186	3.06113	8.06664	6.69019

## Sheet: FIG.3K
Fig. 3K		mRFP-GFP LC3 Dots (Fold change)
	Control	miR-NCKD-EVsM1-sh-NC	miR-155KD-EVsM1-sh-NC	miR-NCKD-EVsM1-sh-GSK‑3β	miR-155KD-EVsM1-sh-GSK‑3β
1	1.10884	0.410071	0.612245	0.176235	0.326531
2	0.911565	0.357302	0.70068	0.223028	0.217687
3	1.13605	0.431814	0.591837	0.137072	0.323606
4	0.843537	0.368746	0.62585	0.156653	0.35247
		mRFP LC3 Dots (Fold change)
	Control	miR-NCKD-EVsM1-sh-NC	miR-155KD-EVsM1-sh-NC	miR-NCKD-EVsM1-sh-GSK‑3β	miR-155KD-EVsM1-sh-GSK‑3β
1	0.14966	0.115646	0.306122	0.0340136	0.204082
2	0.190476	0.0952381	0.360544	0.0272109	0.163265
3	0.238095	0.14966	0.251701	0.0612245	0.176871
4	0.210884	0.0748299	0.333333	0.0136054	0.231293

## Sheet: FIG.3G
Fig. 3G
GAPDH
GSK‑3β
p70 S6
P-p70 S6
S6
P-S6
