# Supplementary material for: Synovial inflammatory macrophage-derived extracellular vesicles exacerbate cartilage lesions with a FMRP-selectively sorted manner in osteoarthritis
Source: Bone Res. 2026 Feb 17;14:26. doi: 10.1038/s41413-025-00502-4 (PMC12913794; doi:10.1038/s41413-025-00502-4)
Supplement: Supplementary file 4 — Data-Figure 4 [file 41413_2025_502_MOESM4_ESM.xlsx]

## Sheet: FIG.4A
Fig. 4A
FMRP										FMRP
										β-actin
											sham-8w	0A-8w
		sham-8w	0A-8w	sham-16w	0A-16w					1	0.991785	1.10805
	1	0.817245	1.27582	0.895748	1.71942					2	1.06838	1.35614
	2	1.08879	1.09152	0.87708	1.62526					3	1.01905	1.76173
	3	1.05397	1.07979	0.911785	1.74873					4	0.920784	2.41309

## Sheet: FIG.4B
Fig. 4B
FMRP
β-actin
	Control	OA
1	0.743164	1.70937
2	0.93151	1.80538
3	1.12839	1.85735
4	1.01013	2.12972
5	1.18681	1.53506
6		1.49514
7		1.18061

## Sheet: FIG.4C
			Fig. 4C	mir-155 -5p
				VectorOE-control	VectorOE-M0	VectorOE-M1	FMRPOE-control	FMRPOE-M0	FMRPOE-M1
			1	0.928731	0.884745	268.727	3.53571	4.0935	1045.52
			2	1.03049	1.02337	292.036	3.14269	4.35699	1160.07
		1	3	1.04488	0.968171	300.246	3.36825	4.00925	1031.12
		2
		3

## Sheet: FIG.4D
Fig. 4D	mir-155 -5p
	SCRKD-control	SCRKD-M0	SCRKD-M1	FMRPKD-control	FMRPKD-M0	FMRPKD-M1
1	1.00231	1.00463	219.793	0.842842	0.946058	62.2499
2	1.04488	0.983957	207.937	0.915945	0.952638	67.1819
3	0.954842	1.09936	196.72	0.825496	0.846745	59.7141

## Sheet: FIG.4G
Fig. 4G	COL2A1 Fluorescence(r.f.u)
	Control	VectorOE-ExosM0	VectorOE-ExosM1	SCRKD-ExosM0	SCRKD-ExosM1	FMRPOE-ExosM0	FMRPOE-ExosM1	FMRPKD-ExosM0	FMRPKD-ExosM1
1	84.9575	92.097	34.5853	83.292	45.471	86.1602	13.3865	106.462	60.8571
2	100.687	96.8264	42.9799	89.9876	40.336	89.9876	23.2271	97.6234	66.0828
3	97.2082	95.2658	50.4581	98.282	30.6624	93.5096	27.9374	94.76	49.3653
4	117.147	85.5732	40.3551	92.851	33.6213	97.6234	17.4573	102.396	54.5576

## Sheet: FIG.4H
Fig. 4H	MMP13 Fluorescence(r.f.u)
	Control	VectorOE-ExosM0	VectorOE-ExosM1	SCRKD-ExosM0	SCRKD-ExosM1	FMRPOE-ExosM0	FMRPOE-ExosM1	FMRPKD-ExosM0	FMRPKD-ExosM1
1	1.11452	1.10712	4.26275	0.603806	4.16009	1.01838	6.93507	0.622947	2.16683
2	0.971833	1.31463	4.65122	1.08668	4.97357	1.4273	7.15867	1.0758	2.1938
3	0.590321	0.612942	4.27798	1.02838	4.50549	0.585101	8.93268	0.888744	2.85459
4	1.32333	0.728222	4.02262	1.4534	5.06928	0.814356	7.14823	1.27678	3.24611

## Sheet: FIG.4I
Fig. 4I	mRFP-GFP LC3 Dots (Fold change)
	Control	VectorOE-ExosM0	VectorOE-ExosM1	SCRKD-ExosM0	SCRKD-ExosM1	FMRPOE-ExosM0	FMRPOE-ExosM1	FMRPKD-ExosM0	FMRPKD-ExosM1
	0.92517	0.92517	0.389592	0.817279	0.264626	0.931429	0.0982993	0.864898	0.520136
	1.04762	0.972789	0.377007	0.964694	0.209796	0.809456	0.107891	0.909252	0.60932
	1.03401	0.820544	0.421361	0.875986	0.303673	0.909252	0.142653	0.842721	0.576327
	0.993197	1.01361	0.310476	0.931429	0.341224	0.953605	0.133061	0.953605	0.532245
	mRFP LC3 Dots (Fold change)
	0.136054	0.0816327	0.0408163	0.163265	0.0408163	0.0544218	0.00680272	0.0544218	0.108844
	0.163265	0.0952381	0.0544218	0.142857	0.047619	0.0816327	0.0136054	0.0612245	0.0816327
	0.176871	0.122449	0.0340136	0.170068	0.0272109	0.0952381	0	0.0680272	0.122449
	0.204082	0.129252	0.0612245	0.129252	0.0612245	0.115646	0.00680272	0.0816327	0.0748299
