# Supplementary material for: Synovial inflammatory macrophage-derived extracellular vesicles exacerbate cartilage lesions with a FMRP-selectively sorted manner in osteoarthritis
Source: Bone Res. 2026 Feb 17;14:26. doi: 10.1038/s41413-025-00502-4 (PMC12913794; doi:10.1038/s41413-025-00502-4)
Supplement: Supplementary file 5 — Data-Figure 5 [file 41413_2025_502_MOESM5_ESM.xlsx]

## Sheet: FIG.5C
Fig.5C	OARSI grade
Control-DMM-1	3.35	CKO-DMM-1	2.15
Control-DMM-2	2.85	CKO-DMM-2	2.35
Control-DMM-3	3.05	CKO-DMM-3	1.55
Control-DMM-4	2.25	CKO-DMM-4	1.75
Control-DMM-5	3.45	CKO-DMM-5	1.95
Control-DMM-6	3.15	CKO-DMM-6	2.05
Control-DMM-7	2.55	CKO-DMM-7	1.85

## Sheet: FIG.5D
Fig.5D
Synovitis Score
Control-DMM-1	5.25	CKO-DMM-1	0
Control-DMM-2	4.25	CKO-DMM-2	0.15
Control-DMM-3	4.5	CKO-DMM-3	0.2
Control-DMM-4	3.5	CKO-DMM-4	0.5
Control-DMM-5	3.45	CKO-DMM-5	0.6
Control-DMM-6	2.5	CKO-DMM-6	0.85
Control-DMM-7	3.25	CKO-DMM-7	1.5

## Sheet: FIG.5G
Fig.5G	COL2A1-positive cells%
Control-DMM-1	40	CKO-DMM-1	57.2727
Control-DMM-2	49.1228	CKO-DMM-2	64.9123
Control-DMM-3	57.0175	CKO-DMM-3	68.4211
Control-DMM-4	41.2281	CKO-DMM-4	51.7544
Control-DMM-5	34.2105	CKO-DMM-5	54.386
Control-DMM-6	55.2632	CKO-DMM-6	47.3684
Control-DMM-7	28.0702	CKO-DMM-7	60.5263

## Sheet: FIG.5H
Fig.5H	MMP13 -positive cells%
Control-DMM-1	87.619	CKO-DMM-1	38.5321
Control-DMM-2	73.6842	CKO-DMM-2	47.7064
Control-DMM-3	64.0351	CKO-DMM-3	57.7982
Control-DMM-4	77.193	CKO-DMM-4	54.1284
Control-DMM-5	60.5263	CKO-DMM-5	44.0367
Control-DMM-6	64.9123	CKO-DMM-6	47.7064
Control-DMM-7	77.193	CKO-DMM-7	61.4679
