# Supplementary material for: Synovial inflammatory macrophage-derived extracellular vesicles exacerbate cartilage lesions with a FMRP-selectively sorted manner in osteoarthritis
Source: Bone Res. 2026 Feb 17;14:26. doi: 10.1038/s41413-025-00502-4 (PMC12913794; doi:10.1038/s41413-025-00502-4)
Supplement: Supplementary file 6 — Data-Figure 6 [file 41413_2025_502_MOESM6_ESM.xlsx]

## Sheet: Fig.6F
Fig.6F	OARSI grade
sham-1	0	OA+PBS-1	18	OA+EVsADSCs-1	12.5	OA+EVsADSCs+antagomiR-155-1	12.5	OA+MAP-EVsADSCs+antagomiR-155-1	3.5
sham-2	0.2	OA+PBS-2	16.5	OA+EVsADSCs-2	10.5	OA+EVsADSCs+antagomiR-155-2	9.5	OA+MAP-EVsADSCs+antagomiR-155-2	5.25
sham-3	0	OA+PBS-3	18.85	OA+EVsADSCs-3	15.5	OA+EVsADSCs+antagomiR-155-3	8.5	OA+MAP-EVsADSCs+antagomiR-155-3	4.5
sham-4	0.15	OA+PBS-4	17.5	OA+EVsADSCs-4	14.5	OA+EVsADSCs+antagomiR-155-4	13.5	OA+MAP-EVsADSCs+antagomiR-155-4	6.5
sham-5	0.1	OA+PBS-5	16.75	OA+EVsADSCs-5	16.5	OA+EVsADSCs+antagomiR-155-5	10.5	OA+MAP-EVsADSCs+antagomiR-155-5	5.5
sham-6	0	OA+PBS-6	15.5	OA+EVsADSCs-6	16.25	OA+EVsADSCs+antagomiR-155-6	9.45	OA+MAP-EVsADSCs+antagomiR-155-6	4.75
sham-7	0	OA+PBS-7	18.75	OA+EVsADSCs-7	13.5	OA+EVsADSCs+antagomiR-155-7	8.85	OA+MAP-EVsADSCs+antagomiR-155-7	5.5

## Sheet: Fig.6J
Fig. 6J	COL2A1 relative fluorescence intensity (%)
sham-1	99.9272	OA+PBS-1	17.4515	OA+EVsADSCs-1	41.1247	OA+EVsADSCs+antagomiR-155-1	59.1066	OA+MAP-EVsADSCs+antagomiR-155-1	66.4147
sham-2	86.1177	OA+PBS-2	20.1327	OA+EVsADSCs-2	39.535	OA+EVsADSCs+antagomiR-155-2	65.2486	OA+MAP-EVsADSCs+antagomiR-155-2	76.8719
sham-3	113.897	OA+PBS-3	25.1293	OA+EVsADSCs-3	54.3789	OA+EVsADSCs+antagomiR-155-3	53.0229	OA+MAP-EVsADSCs+antagomiR-155-3	66.5723
sham-4	89.7782	OA+PBS-4	29.9799	OA+EVsADSCs-4	36.6831	OA+EVsADSCs+antagomiR-155-4	67.7792	OA+MAP-EVsADSCs+antagomiR-155-4	84.4051
sham-5	110.36	OA+PBS-5	25.363	OA+EVsADSCs-5	41.0955	OA+EVsADSCs+antagomiR-155-5	74.6576	OA+MAP-EVsADSCs+antagomiR-155-5	80.2618
sham-6	80.0002	OA+PBS-6	27.8352	OA+EVsADSCs-6	47.2375	OA+EVsADSCs+antagomiR-155-6	54.525	OA+MAP-EVsADSCs+antagomiR-155-6	62.3967
sham-7	120.066	OA+PBS-7	31.1022	OA+EVsADSCs-7	53.5256	OA+EVsADSCs+antagomiR-155-7	60.3688	OA+MAP-EVsADSCs+antagomiR-155-7	91.4005

## Sheet: Fig.6K
Fig.6K	MMP13 -positive cells%
sham-1	7.56303	OA+PBS-1	82.0513	OA+EVsADSCs-1	64.3478	OA+EVsADSCs+antagomiR-155-1	48.4615	OA+MAP-EVsADSCs+antagomiR-155-1	24.6269
sham-2	12.605	OA+PBS-2	75.641	OA+EVsADSCs-2	57.3913	OA+EVsADSCs+antagomiR-155-2	31.5385	OA+MAP-EVsADSCs+antagomiR-155-2	17.9104
sham-3	18.4874	OA+PBS-3	94.8718	OA+EVsADSCs-3	65.2174	OA+EVsADSCs+antagomiR-155-3	29.2308	OA+MAP-EVsADSCs+antagomiR-155-3	8.95522
sham-4	5.88235	OA+PBS-4	62.8205	OA+EVsADSCs-4	61.7391	OA+EVsADSCs+antagomiR-155-4	45.3846	OA+MAP-EVsADSCs+antagomiR-155-4	26.8657
sham-5	21.8487	OA+PBS-5	74.359	OA+EVsADSCs-5	58.2609	OA+EVsADSCs+antagomiR-155-5	24.6154	OA+MAP-EVsADSCs+antagomiR-155-5	20.1493
sham-6	15.9664	OA+PBS-6	79.4872	OA+EVsADSCs-6	46.087	OA+EVsADSCs+antagomiR-155-6	36.1538	OA+MAP-EVsADSCs+antagomiR-155-6	29.1045

## Sheet: Fig.6L
Fig.6L	GSK‑3β positive cells (%)
sham-1	95.3846	OA+PBS-1	27.0588	OA+EVsADSCs-1	34.3137	OA+EVsADSCs+antagomiR-155-1	60.1626	OA+HAP-EVsADSCs+antagomiR-155-1	89.7196
sham-2	79.2308	OA+PBS-2	15.2941	OA+EVsADSCs-2	41.1765	OA+EVsADSCs+antagomiR-155-2	67.4797	OA+HAP-EVsADSCs+antagomiR-155-2	85.0467
sham-3	93.8462	OA+PBS-3	17.6471	OA+EVsADSCs-3	52.9412	OA+EVsADSCs+antagomiR-155-3	74.7967	OA+HAP-EVsADSCs+antagomiR-155-3	92.5234
sham-4	73.8462	OA+PBS-4	37.6471	OA+EVsADSCs-4	38.2353	OA+EVsADSCs+antagomiR-155-4	69.9187	OA+HAP-EVsADSCs+antagomiR-155-4	74.7664
sham-5	87.6923	OA+PBS-5	22.3529	OA+EVsADSCs-5	40.1961	OA+EVsADSCs+antagomiR-155-5	76.4228	OA+HAP-EVsADSCs+antagomiR-155-5	88.785
sham-6	91.5385	OA+PBS-6	31.7647	OA+EVsADSCs-6	59.8039	OA+EVsADSCs+antagomiR-155-6	52.0325	OA+HAP-EVsADSCs+antagomiR-155-6	65.4206
