# Supplementary material for: Synovial inflammatory macrophage-derived extracellular vesicles exacerbate cartilage lesions with a FMRP-selectively sorted manner in osteoarthritis
Source: Bone Res. 2026 Feb 17;14:26. doi: 10.1038/s41413-025-00502-4 (PMC12913794; doi:10.1038/s41413-025-00502-4)
Supplement: Supplementary file 7 — Data-Figure 7 [file 41413_2025_502_MOESM7_ESM.xlsx]

## Sheet: Fig.7B
Fig.7B	Synovitis Score
sham-1	0	OA+PBS-1	6	OA+EVsADSCs-1	4	OA+EVsADSCs+antagomiR-155-1	2.65	OA+MAP-EVsADSCs+antagomiR-155-1	2
sham-2	0.1	OA+PBS-2	6.25	OA+EVsADSCs-2	3.5	OA+EVsADSCs+antagomiR-155-2	2.5	OA+MAP-EVsADSCs+antagomiR-155-2	1
sham-3	0	OA+PBS-3	5.5	OA+EVsADSCs-3	4.5	OA+EVsADSCs+antagomiR-155-3	3	OA+MAP-EVsADSCs+antagomiR-155-3	1.2
sham-4	0.3	OA+PBS-4	7	OA+EVsADSCs-4	4.5	OA+EVsADSCs+antagomiR-155-4	3.5	OA+MAP-EVsADSCs+antagomiR-155-4	1.5
sham-5	0	OA+PBS-5	6.75	OA+EVsADSCs-5	5.15	OA+EVsADSCs+antagomiR-155-5	2	OA+MAP-EVsADSCs+antagomiR-155-5	0.5
sham-6	0.5	OA+PBS-6	7.55	OA+EVsADSCs-6	4	OA+EVsADSCs+antagomiR-155-6	2.5	OA+MAP-EVsADSCs+antagomiR-155-6	1.85
sham-7	0.2	OA+PBS-7	5.75	OA+EVsADSCs-7	3.15	OA+EVsADSCs+antagomiR-155-7	3.5	OA+MAP-EVsADSCs+antagomiR-155-7	1.25

## Sheet: Fig.7D
Fig.7D	CD206 -positive cells (%)
sham-1	73.2673	OA+PBS-1	21.1382	OA+EVsADSCs-1	41.0526	OA+EVsADSCs+antagomiR-155-1	33.0769	OA+MAP-EVsADSCs+antagomiR-155-1	54.8387
sham-2	81.1881	OA+PBS-2	27.6423	OA+EVsADSCs-2	36.8421	OA+EVsADSCs+antagomiR-155-2	37.6923	OA+MAP-EVsADSCs+antagomiR-155-2	52.6882
sham-3	68.3168	OA+PBS-3	8.94309	OA+EVsADSCs-3	38.9474	OA+EVsADSCs+antagomiR-155-3	41.5385	OA+MAP-EVsADSCs+antagomiR-155-3	69.8925
sham-4	62.3762	OA+PBS-4	17.8862	OA+EVsADSCs-4	30.5263	OA+EVsADSCs+antagomiR-155-4	40.6154	OA+MAP-EVsADSCs+antagomiR-155-4	62.3656
sham-5	71.2871	OA+PBS-5	13.0081	OA+EVsADSCs-5	44.2105	OA+EVsADSCs+antagomiR-155-5	28.4615	OA+MAP-EVsADSCs+antagomiR-155-5	68.8172
sham-6	80.198	OA+PBS-6	5.69106	OA+EVsADSCs-6	34.7368	OA+EVsADSCs+antagomiR-155-6	31.5385	OA+MAP-EVsADSCs+antagomiR-155-6	44.086

## Sheet: Fig.7F
Fig.7F	iNOS positive cells (%)
sham-1	19.4175	OA+PBS-1	93.2836	OA+EVsADSCs-1	62.6168	OA+EVsADSCs+antagomiR-155-1	36.8932	OA+MAP-EVsADSCs+antagomiR-155-1	22.807
sham-2	16.5049	OA+PBS-2	88.806	OA+EVsADSCs-2	72.8972	OA+EVsADSCs+antagomiR-155-2	40.7767	OA+MAP-EVsADSCs+antagomiR-155-2	27.193
sham-3	11.6505	OA+PBS-3	93.2836	OA+EVsADSCs-3	64.486	OA+EVsADSCs+antagomiR-155-3	45.6311	OA+MAP-EVsADSCs+antagomiR-155-3	32.4561
sham-4	14.5631	OA+PBS-4	79.1045	OA+EVsADSCs-4	49.5327	OA+EVsADSCs+antagomiR-155-4	50.4854	OA+MAP-EVsADSCs+antagomiR-155-4	27.193
sham-5	6.79612	OA+PBS-5	94.7761	OA+EVsADSCs-5	57.0093	OA+EVsADSCs+antagomiR-155-5	56.3107	OA+MAP-EVsADSCs+antagomiR-155-5	25.4386
sham-6	25.2427	OA+PBS-6	96.2687	OA+EVsADSCs-6	55.1402	OA+EVsADSCs+antagomiR-155-6	47.5728	OA+MAP-EVsADSCs+antagomiR-155-6	29.8246

## Sheet: Fig.7H
Fig.7H	CD206 -positive cells (%)
	Control-1	32.6923	EVsADSCs-1	66.6667	MAP-EVsADSCs-1	80.3738
	Control-2	25.9615	EVsADSCs-2	50.8772	MAP-EVsADSCs-2	78.5047
	Control-3	34.6154	EVsADSCs-3	60.5263	MAP-EVsADSCs-3	85.0467
	Control-4	18.2692	EVsADSCs-4	62.2807	MAP-EVsADSCs-4	78.5047
	Control-5	40.3846	EVsADSCs-5	51.7544	MAP-EVsADSCs-5	72.8972
	Control-6	24.0385	EVsADSCs-6	47.3684	MAP-EVsADSCs-6	63.5514
	iNOS positive cells (%)
	Control-1	67.3267	EVsADSCs-1	25.2427	MAP-EVsADSCs-1	13.913
	Control-2	58.4158	EVsADSCs-2	33.9806	MAP-EVsADSCs-2	12.1739
	Control-3	50.495	EVsADSCs-3	39.8058	MAP-EVsADSCs-3	6.95652
	Control-4	73.2673	EVsADSCs-4	28.1553	MAP-EVsADSCs-4	7.82609
	Control-5	62.3762	EVsADSCs-5	23.301	MAP-EVsADSCs-5	20.8696
	Control-6	48.5149	EVsADSCs-6	30.0971	MAP-EVsADSCs-6	10.4348

## Sheet: Fig.7I
Fig.7I	mir-155
	Control-1	0.885768	EVsADSCs-1	0.615928	MAP-EVsADSCs-1	0.219532
	Control-2	0.962594	EVsADSCs-2	0.562854	MAP-EVsADSCs-2	0.230446
	Control-3	1.12117	EVsADSCs-3	0.590838	MAP-EVsADSCs-3	0.225703
	Control-4	1.04608	EVsADSCs-4	0.578678	MAP-EVsADSCs-4	0.197853

## Sheet: Fig.7J,K,L
Fig.7J	IL-10
	Control-1	2.73379	EVsADSCs-1	5.71249	MAP-EVsADSCs-1	8.31072
	Control-2	2.80325	EVsADSCs-2	4.69353	MAP-EVsADSCs-2	8.59253
	Control-3	3.02585	EVsADSCs-3	5.11576	MAP-EVsADSCs-3	8.60583
	Control-4	2.76259	EVsADSCs-4	5.10613	MAP-EVsADSCs-4	6.37456
	Control-5	2.99182	EVsADSCs-5	4.64343	MAP-EVsADSCs-5	7.6598
	Control-6	3.59071	EVsADSCs-6	5.85888	MAP-EVsADSCs-6	8.0558
Fig.7K	IL-6
	Control-1	37.6955	EVsADSCs-1	25.4205	MAP-EVsADSCs-1	22.0277
	Control-2	34.2736	EVsADSCs-2	24.5673	MAP-EVsADSCs-2	21.5349
	Control-3	37.7442	EVsADSCs-3	24.5356	MAP-EVsADSCs-3	21.6624
	Control-4	38.5077	EVsADSCs-4	22.799	MAP-EVsADSCs-4	22.6894
	Control-5	34.7426	EVsADSCs-5	24.5166	MAP-EVsADSCs-5	21.5622
	Control-6	34.4452	EVsADSCs-6	25.4377	MAP-EVsADSCs-6	21.7718
Fig.7L	IL-1β
	Control-1	89.7604	EVsADSCs-1	68.9074	MAP-EVsADSCs-1	56.587
	Control-2	83.4585	EVsADSCs-2	66.0252	MAP-EVsADSCs-2	53.6918
	Control-3	87.8893	EVsADSCs-3	62.2809	MAP-EVsADSCs-3	52.251
	Control-4	79.9016	EVsADSCs-4	63.0037	MAP-EVsADSCs-4	48.32
	Control-5	84.8099	EVsADSCs-5	63.5396	MAP-EVsADSCs-5	53.8003
	Control-6	80.5349	EVsADSCs-6	62.587	MAP-EVsADSCs-6	48.4766
