# Supplementary material for: Synovial inflammatory macrophage-derived extracellular vesicles exacerbate cartilage lesions with a FMRP-selectively sorted manner in osteoarthritis
Source: Bone Res. 2026 Feb 17;14:26. doi: 10.1038/s41413-025-00502-4 (PMC12913794; doi:10.1038/s41413-025-00502-4)
Supplement: Supplementary file 8 — Data-Supplementary Figures S1–S9 [file 41413_2025_502_MOESM8_ESM.xlsx]

## Sheet: Fig.S1C
Fig.S1C	Synovitis Score
sham-8w-1	0	OA-8w-1	3	sham-16w-1	0	OA-16w-1	7
sham-8w-2	0	OA-8w-2	2	sham-16w-2	1	OA-16w-2	8
sham-8w-3	0.1	OA-8w-3	3.5	sham-16w-3	0	OA-16w-3	7
sham-8w-3	0	OA-8w-4	3	sham-16w-4	1	OA-16w-4	5
sham-8w-5	0	OA-8w-5	3.6	sham-16w-5	0.5	OA-16w-5	6
sham-8w-6	0	OA-8w-6	2	sham-16w-6	0	OA-16w-6	8
sham-8w-7	0	OA-8w-7	5	sham-16w-7	1	OA-16w-7	6
sham-8w-8	0	OA-8w-8	4	sham-16w-8	0	OA-16w-8	6

## Sheet: Fig.S1F
Fig. S1F	CD206-F4/80 positive cells (%)
sham-8w-1	81.0866	OA-8w-1	19.9858	sham-16w-1	59.5844	OA-16w-1	4.71666
sham-8w-2	83.6193	OA-8w-2	21.6159	sham-16w-2	55.2092	OA-16w-2	2.33241
sham-8w-3	95.1389	OA-8w-3	15.45	sham-16w-3	50.1504	OA-16w-3	4.12923
sham-8w-3	91.585	OA-8w-4	12.686	sham-16w-4	64.4791	OA-16w-4	1.01935
sham-8w-5	86.3562	OA-8w-5	11.1741	sham-16w-5	62.5103	OA-16w-5	6.3407
sham-8w-6	89.0523	OA-8w-6	34.1602	sham-16w-6	56.7952	OA-16w-6	8.1548
sham-8w-7	89.2157	OA-8w-7	25.3957	sham-16w-7	53.131	OA-16w-7	2.47063
sham-8w-8	78.268	OA-8w-8	17.6471	sham-16w-8	74.9521	OA-16w-8	4.16379

## Sheet: Fig.S1G
Fig. S1G	iNOS-F4/80 positive cells (%)
sham-8w-1	3.43137	OA-8w-1	20.4583	sham-16w-1	4.53924	OA-16w-1	74.6717
sham-8w-2	8.74183	OA-8w-2	29.27	sham-16w-2	12.5239	OA-16w-2	90.0138
sham-8w-3	9.19118	OA-8w-3	36.0501	sham-16w-3	7.08231	OA-16w-3	94.1776
sham-8w-3	2.73693	OA-8w-4	24.4507	sham-16w-4	4.81269	OA-16w-4	87.6641
sham-8w-5	4.20752	OA-8w-5	31.2781	sham-16w-5	16.0788	OA-16w-5	83.1548
sham-8w-6	5.80065	OA-8w-6	27.2147	sham-16w-6	3.25403	OA-16w-6	82.7056
sham-8w-7	6.20915	OA-8w-7	18.4739	sham-16w-7	5.71507	OA-16w-7	65.4112
sham-8w-8	5.39216	OA-8w-8	38.5778	sham-16w-8	7.71124	OA-16w-8	76.5204

## Sheet: Fig.S1H
Fig. S1H	COL2A1 Fluorescence(r.f.u)
Control-1	104.768	CMM1-1	48.4833	CMM0-1	91.9009
Control-2	113.204	CMM1-2	34.7986	CMM0-2	86.963
Control-3	82.8593	CMM1-3	17.6384	CMM0-3	60.6222
Control-4	99.1687	CMM1-4	25.1898	CMM0-4	77.5489

## Sheet: Fig.S1I
Fig. S1I	MMP13 Fluorescence(r.f.u)
Control-1	0.664521	CMM1-1	3.67265	CMM0-1	0.609624
Control-2	0.628262	CMM1-2	3.19383	CMM0-2	0.912233
Control-3	1.44595	CMM1-3	4.36089	CMM0-3	1.0959
Control-4	1.26127	CMM1-4	2.89156	CMM0-4	2.11691

## Sheet: Fig.S1J
Fig. S1J	COL2A1 Fluorescence(r.f.u)
Control-1	101.005	EVsM1-1	13.3593	EVsM0-1	127.791
Control-2	97.9156	EVsM1-2	28.689	EVsM0-2	82.8734
Control-3	72.3836	EVsM1-3	51.545	EVsM0-3	86.7306
Control-4	128.695	EVsM1-4	38.8391	EVsM0-4	106.916

## Sheet: Fig.S1K
Fig. S1K	MMP13 Fluorescence(r.f.u)
Control-1	0.528973	EVsM1-1	3.33209	EVsM0-1	0.615723
Control-2	1.18333	EVsM1-2	2.27923	EVsM0-2	0.845476
Control-3	1.48797	EVsM1-3	2.73162	EVsM0-3	1.63368
Control-4	0.959675	EVsM1-4	1.83972	EVsM0-4	1.30871

## Sheet: Fig.S3D
Fig.S3D	Autophagic vesicles/ cell
sham+PBS-1	10	sham+EVsM1-1	6	OA+PBS-1	5	OA+EVsM1-1	1
sham+PBS-2	12	sham+EVsM1-2	9	OA+PBS-2	6	OA+EVsM1-2	3
sham+PBS-3	14	sham+EVsM1-3	8	OA+PBS-3	11	OA+EVsM1-3	4
sham+PBS-4	16	sham+EVsM1-4	12	OA+PBS-4	4	OA+EVsM1-4	2
sham+PBS-5	11	sham+EVsM1-5	5	OA+PBS-5	9	OA+EVsM1-5	3
sham+PBS-6	15	sham+EVsM1-6	4	OA+PBS-6	10	OA+EVsM1-6	0
sham+PBS-7	9	sham+EVsM1-7	10	OA+PBS-7	7	OA+EVsM1-7	5

## Sheet: Fig. S3F
Fig. S3F	mRFP-GFP LC3 Dots (Fold change)
	Control-1	1.17308	CMM1-1	0.192308	CMM0-1	0.871795
	Control-2	0.782051	CMM1-2	0.160256	CMM0-2	1.30128
	Control-3	1.22436	CMM1-3	0.467949	CMM0-3	0.955128
	Control-4	0.730769	CMM1-4	0.294872	CMM0-4	1.03846
	mRFP LC3 Dots (Fold change)
	Control-1	0.118033	CMM1-1	0.0459016	CMM0-1	0.0918033
	Control-2	0.0786885	CMM1-2	0.0196721	CMM0-2	0.157377
	Control-3	0.157377	CMM1-3	0.0786885	CMM0-3	0.104918
	Control-4	0.137705	CMM1-4	0.0262295	CMM0-4	0.12459

## Sheet: Fig. S3H
Fig. S3H	mRFP-GFP LC3 Dots (Fold change)
	Control-1	1.22261	EVsM1-1	0.240283	EVsM0-1	1.31449
	Control-2	1.00353	EVsM1-2	0.39576	EVsM0-2	1.26502
	Control-3	1.10954	EVsM1-3	0.586572	EVsM0-3	0.954064
	Control-4	0.664311	EVsM1-4	0.487633	EVsM0-4	0.742049
	mRFP LC3 Dots (Fold change)
	Control-1	0.409894	EVsM1-1	0.0212014	EVsM0-1	0.402827
	Control-2	0.452297	EVsM1-2	0.127208	EVsM0-2	0.381625
	Control-3	0.508834	EVsM1-3	0.04947	EVsM0-3	0.303887
	Control-4	0.34629	EVsM1-4	0.0706714	EVsM0-4	0.34629

[truncated: 24 more sheets: Fig.S4B, Fig.S4C, Fig.S4D, Fig.S4E, Fig.S4G, Fig.S4H, Fig.S5B, Fig.S5C, Fig.S5D, Fig.S6, Fig.S7C, Fig. S7D, Fig.S7E, Fig.S7F, Fig. S7I, Fig.S7J, Fig.S7M, Fig.S7O, Fig.S8B, Fig.S8C …]
