# Supplementary material for: Synovial inflammatory macrophage-derived extracellular vesicles exacerbate cartilage lesions with a FMRP-selectively sorted manner in osteoarthritis
Source: Bone Res. 2026 Feb 17;14:26. doi: 10.1038/s41413-025-00502-4 (PMC12913794; doi:10.1038/s41413-025-00502-4)
Supplement: Supplementary file 18 — Supplementary Table1 [file 41413_2025_502_MOESM18_ESM.xlsx]

## Sheet: Table S1
		Supplementary Table1. The information of Clinical samples.
Number	Sampling date	Name	Gender	Age	Surgical reasons	OA Level
1	2023.1.10	Yongdao Deng	male	59	Osteoarthritis of the left hip	Level4
2	2023.1.10	YeCheng Liu	male	58	Nonunion following postoperative fracture of left femoral neck	Level1
3	2023.1.11	Cuixia Lu	female	73	Fracture of left femoral neck	Level2
4	2023.1.28	Wenju Xu	female	67	Right hip osteoarthritis	Level4
5	2023.1.31	Senxing Chen	male	74	Right hip osteoarthritis	Level4
6	2023.1.31	Xiaojing Weng	female	40	Developmental Dysplasia of Left Hip (DDH) Secondary osteoarthritis	Level4
7	2023.1.31	Wenxue Cao	male	43	Secondary osteoarthritis occurred after Free Vasculafized Fibular Grafting with avascular necrosis of the right femoral head	Level4
8	2023.3.7	Kaidong Chen	male	68	Developmental Dysplasia of Left Hip (DDH) Secondary osteoarthritis	Level4
9	2023.3.7	Zhengsheng Cai	male	73	Secondary osteoarthritis following avascular necrosis of left femoral head	Level4
10	2023.3.7	Qiaoying weng	female	64	Left hip osteoarthritis	Level3
11	2023.3.7	Juying Liu	female	80	Left hip osteoarthritis	Level3
12	2023.6.29	Zhenqing Ren	female	78	Fracture of left femoral neck	Level1
13	2023.7.24	Fangying Lu	female	71	Fracture of right femoral neck	Level1
14	2024.11.7	Zhifeng Chen	male	56	Right knee osteoarthritis	Level1
15	2024.12.2	Hongxian Li	female	53	Fracture of left femoral neck	Level1
16	2024.12.4	Taicong Tan	male	68	Left hip osteoarthritis	Level4
17	2024.12.4	Hongyun Hou	female	71	Right hip osteoarthritis	Level4
18	2024.12.17	Mingzhe Chen	male	64	Right hip osteoarthritis	Level4
19	2024.12.24	Wenyan Wang	female	62	Right hip osteoarthritis	Level4
20	2024.12.25	Xiufeng Lu	female	86	Fracture of right femoral neck	Level2
