# Supplementary material for: Synovial inflammatory macrophage-derived extracellular vesicles exacerbate cartilage lesions with a FMRP-selectively sorted manner in osteoarthritis
Source: Bone Res. 2026 Feb 17;14:26. doi: 10.1038/s41413-025-00502-4 (PMC12913794; doi:10.1038/s41413-025-00502-4)
Supplement: Supplementary file 19 — Supplementary Table2 [file 41413_2025_502_MOESM19_ESM.xlsx]

## Sheet: Table S2
	Supplementary Table2. Sequence of primers for genes.
Gene	Forward primer (5’-3’)	Reverse primer (5’-3’)
rno/mmu miR-155a-5p	CGGCGGTTAATGCTAATTGTG	CAGTGCAGGGTCCGAGGTAT
rno/mmu miR-155a-5p stem loop primer	GTCGTATCCAGTGCAGGGTCCGAGGTATTCGCACTGGATACGACACCCCT
hsa miR-155a-5p	CGGCGGTAATGCTAATCGTGAT	ATCCAGTGCAGGGTCCGAGG
has miR-155a-5p stem loop primer	GTCGTATCCAGTGCAGGGTCCGAGGTATTCGCACTGGATACGACAACCCC
cel-miR-39-3p	ACGGGCTCACCGGGTGTAAAT	ATCCAGTGCAGGGTCCGAGG
cel-miR-39-3p stem loop primer	GTCGTATCCAGTGCAGGGTCCGAGGTATTCGCACTGGATACGACTCGAAC
hsa U6 snRNA	CTCGCTTCGGCAGCACA	AACGCTTCACGAATTTGCGT
rno/mmu U6 snRNA	CTCGCTTCGGCAGCACA	AACGCTTCACGAATTTGCAT
mmu LysM	CTTGGGCTGCCAGAATTTCTC	CCCAGAAATGCCAGATTACG
mmu Col2a1	CTCTTCGCTATTATTCACCCTCAGCTT	CTTGCGAACCTCATCACTCGTTG
sh-Scramble	TTCTCCGAACGTGTCACGT
sh-GSK 3β-1	GTGTGGATCAGTTGGTAGAAA
sh-GSK 3β-2	CATGAAAGTTAGCAGAGACAA
sh-GSK 3β-3	CCCAAACTACACAGAATTTAA
sh-FMR1	GCGTTTGGAGAGATTACAAAT
